# Supplementary material for: Cation Charge as a Tool to Change Dimensionality in Organic–Inorganic Hybrids Based on Copper Thiocyanate Templated by 1,4-Diazabicyclo[2.2.2]octane
Source: Molecules. 2023 Apr 20;28(8):3608. doi: 10.3390/molecules28083608 (PMC10198343; doi:10.3390/molecules28083608)
Supplement: Supplementary file 1 [file molecules-28-03608-s001.zip]

Archive with 1 entries (1 files):
- molecules-2349682-supplementary.pdf
